# Supplementary material for: Essential Oils from Fruit and Vegetables, Aromatic Herbs, and Spices: Composition, Antioxidant, and Antimicrobial Activities
Source: Biology (Basel). 2021 Oct 25;10(11):1091. doi: 10.3390/biology10111091 (PMC8615279; doi:10.3390/biology10111091)
Supplement: Supplementary file 1 [file biology-10-01091-s001.zip]

Archive with 1 entries (1 files):
- biology-1347995-supplementary.pdf
